# Supplementary material for: Metabolic Risk Factors and Survival in Patients with Glioblastoma
Source: Cancers (Basel). 2024 Oct 30;16(21):3666. doi: 10.3390/cancers16213666 (PMC11545693; doi:10.3390/cancers16213666)
Supplement: Supplementary file 1 [file cancers-16-03666-s001.zip]

Archive with 1 entries (1 files):
- cancers-3218910-supplementary.pdf
